# Supplementary material for: Being an Infant in a Pandemic: Influences of the COVID-19 Pandemic on Infants, Toddlers and Their Mothers in a Clinical Population
Source: Children (Basel). 2023 Dec 1;10(12):1885. doi: 10.3390/children10121885 (PMC10742006; doi:10.3390/children10121885)
Supplement: Supplementary file 1 [file children-10-01885-s001.zip]

Archive with 1 entries (1 files):
- children-2720914-supplementary.pdf
